# Supplementary material for: LAG-3 Expression Predicts Outcome in Stage II Colon Cancer
Source: J Pers Med. 2021 Jul 30;11(8):749. doi: 10.3390/jpm11080749 (PMC8398428; doi:10.3390/jpm11080749)
Supplement: Supplementary file 1 [file jpm-11-00749-s001.zip]

Archive with 1 entries (1 files):
- jpm-1322158-supplementary.pdf
